# Supplementary material for: SR Protein Kinases Regulate the Splicing of Cardiomyopathy-Relevant Genes via Phosphorylation of the RSRSP Stretch in RBM20
Source: Genes (Basel). 2022 Aug 25;13(9):1526. doi: 10.3390/genes13091526 (PMC9498672; doi:10.3390/genes13091526)
Supplement: Supplementary file 1 [file genes-13-01526-s001.zip]

Archive with 1 entries (1 files):
- genes-1828072-supplementary.pdf
